# Supplementary material for: CsHY5 Regulates Light-Induced Anthocyanin Accumulation in Camellia sinensis
Source: Int J Mol Sci. 2025 Apr 1;26(7):3253. doi: 10.3390/ijms26073253 (PMC11989487; doi:10.3390/ijms26073253)
Supplement: Supplementary file 1 [file ijms-26-03253-s001.zip]

Archive with 1 entries (1 files):
- ijms-3505334-supplementary.pdf
